# Supplementary material for: Interleukin-2 Receptor Antagonist Induction Therapy in Lung Transplantation—A Meta-Analysis of Reconstructed Time-to-Event Data
Source: J Clin Med. 2026 Feb 12;15(4):1438. doi: 10.3390/jcm15041438 (PMC12942110; doi:10.3390/jcm15041438)
Supplement: Supplementary file 1 [file jcm-15-01438-s001.zip]

Archive with 1 entries (1 files):
- jcm-4072068-supplementary.pdf
